# Supplementary material for: Knock-out of TERMINAL FLOWER 1 genes altered flowering time and plant architecture in Brassica napus
Source: BMC Genet. 2020 May 19;21:52. doi: 10.1186/s12863-020-00857-z (PMC7236879; doi:10.1186/s12863-020-00857-z)
Supplement: Supplementary file 1 — Additional file 1 Table S1 List of PCR primers and their applications. [file 12863_2020_857_MOESM1_ESM.xlsx]

## Sheet: Sheet1
Table S1 List of PCR primers and their applications.
	Primers	Primer sequence (5'- 3')	Experiments
	DT1-BsF-sgRNA1	ATATATGGTCTCGATTGCCACTCTTCCCACTATCAAGTT	gRNAs expression cassettes in pKSE401 vector
	DT1-F0-sgRNA1	TGCCACTCTTCCCACTATCAAGTTTTAGAGCTAGAAATAGC	gRNAs expression cassettes in pKSE401 vector
	DT2-R0-sgRNA2	AACCGACAGGGAGACCAAGATCCAATCTCTTAGTCGACTCTAC	gRNAs expression cassettes in pKSE401 vector
	DT2-BsR-sgRNA2	ATTATTGGTCTCGAAACCGTAGATTGTTAGATAGTCCAA	gRNAs expression cassettes in pKSE401 vector
	DT1-BsF-sgRNA3	ATATATGGTCTCGATTGTGGATCTCAACCCTAGGCTGTT	gRNAs expression cassettes in pKSE401 vector
	DT1-F0-sgRNA3	TGTGGATCTCAACCCTAGGCTGTTTTAGAGCTAGAAATAGC	gRNAs expression cassettes in pKSE401 vector
	DT2-R0-sgRNA4	AACAGTGACCCCTTTCTAAAAGCAATCTCTTAGTCGACTCTAC	gRNAs expression cassettes in pKSE401 vector
	DT2-BsR-sgRNA4	ATTATTGGTCTCGAAACAGTGACCCCTTTCTAAAAGCAA	gRNAs expression cassettes in pKSE401 vector
	BnaA02.TFL1-sgRNA1-F	CCATTGATAGTGGGAAGAGT	ACT-PCR
	BnaA02.TFL1-sgRAN1-R	TGATCTGCCACTCTCTTTTTCTCC	ACT-PCR
	BnaA02.TFL1-sgRNA2-F	CCCCGGTACAACAGATGCAACATT	ACT-PCR
	BnaA02.TFL1-sgRNA2-R	CGACAGGGAGACCAAGATCA	ACT-PCR
	BnaA10.TFL1-sgRNA1-F	CCATTGATAGTGGGAAGAGT	ACT-PCR
	BnaA10.TFL1-sgRNA1-R	CCGAGATATGGGCTGAAAATGAGA	ACT-PCR
	BnaA10.TFL1-sgRNA2-F	TGGGCTCGTCATGAATTTTGTGGT	ACT-PCR
	BnaA10.TFL1-sgRNA2-R	CGACAGGGAGACCAAGATCA	ACT-PCR
	BnaC02.TFL1-sgRNA1-F	CCATTGATAGTGGGAAGAGT	ACT-PCR,
	BnaC02.TFL1-sgRNA1-R	ATGTAGCATCTGTTGTACCGGGGA	ACT-PCR
	BnaC02.TFL1-sgRNA2-F	CTACATTTGGTACGTGCTCGTCCT	ACT-PCR
	BnaC02.TFL1-sgRNA2-R	CGACAGGGAGACCAAGATCA	ACT-PCR
	BnaC03.TFL1-sgRNA3-F	CCAAGCCTAGGGTTGAGATC	ACT-PCR
	BnaC03.TFL1-sgRNA3-R	GGGAAATCCCCGTGTTGTGATGG	ACT-PCR
	BnaC03.TFL1-sgRNA4-F	CCTAGTGACCCCTTTCTAAA	ACT-PCR
	BnaC03.TFL1-sgRNA4-R	GGGAAATCCCCGTGTTGTGATGG	ACT-PCR
	BnaC09.TFL1-sgRNA3-F	CCAAGCCTAGGGTTGAGATC	ACT-PCR
	BnaC09.TFL1-sgRNA3-R	CACAAAATTCATGACGAGCCCGTA	ACT-PCR
	BnaC09.TFL1-sgRNA4-F	CCTAGTGACCCCTTTCTAAA	ACT-PCR
	BnaC09.TFL1-sgRNA4-R	CACAAAATTCATGACGAGCCCGTA	ACT-PCR
	BnaA02.TFL1-sgRNA1-F	TAACCAAAAAATGGAGAATATGGG	Sanger sequencing
	BnaA02.TFL1-sgRNA1-R	ACGATTAAAAGTTATACCAGCATC	Sanger sequencing
	BnaA02.TFL1-sgRNA2-F	TGCAACATTTGGTACGTACTG	Sanger sequencing
	BnaA02.TFL1-sgRNA2-R	TCAAAGTACGGAAACATAGAACC	Sanger sequencing
	BnaA10.TFL1-sgRNA1-F	AAGCTTGGCCCCTAACAT	Sanger sequencing
	BnaA10.TFL1-sgRNA1-R	GGAGTCAGAAAATAAATGACGTAT	Sanger sequencing
	BnaA10.TFL1-sgRNA2-F	CATCACAGCACTAAATAATTGCA	Sanger sequencing
	BnaA10.TFL1-sgRNA2-F	TCACTTTGACCAGAACTATTTTTG	Sanger sequencing
	BnaC02.TFL1-sgRNA1-F	CCTAACACATCTCTCTTGCTC	Sanger sequencing
	BnaC02.TFL1-sgRNA1-R	TGGAGTCAAAAAACATAAAACTTC	Sanger sequencing
	BnaC02.TFL1-sgRNA2-F	CGTGCTCGTCCTGAATTTATA	Sanger sequencing
	BnaC02.TFL1-sgRNA2-R	TTTTGCATACGACGGACAT	Sanger sequencing
	BnaC03.TFL1-sgRNA3-F	GAATATGGGAGAAAGAGTGATAGAG	Sanger sequencing
	BnaC03.TFL1-sgRNA3-R	GAAAGAGACTTTTATATGTTTTGACC	Sanger sequencing
	BnaC03.TFL1-sgRNA4-F	GGTCAAAACATATAAAAGTCTCTTTC	Sanger sequencing
	BnaC03.TFL1-sgRNA4-R	TCATATAAAATCAGTCGAGAGACAA	Sanger sequencing
	BnaC09.TFL1-sgRNA3-F	ACCCACAGGTGTTTAGAAAG	Sanger sequencing
	BnaC09.TFL1-sgRNA3-R	AGATGAAAAGATACCGAGTGATATG	Sanger sequencing
	BnaC09.TFL1-sgRNA4-F	CATATCACTCGGTATCTTTTCATCT	Sanger sequencing
	BnaC09.TFL1-sgRNA4-R	TGCAATTATTTAGCTGTGATGG	Sanger sequencing
	U626-IDF	TGTCCCAGGATTAGAATGATTAGGC	Detect the T-DNA
	U629-IDR	AGCCCTCTTCTTTCGATCCATCAAC	Detect the T-DNA
	Cas9-570-F	AGACCGTGAAGGTTGTGGAC	Detect the T-DNA
	Cas9-570-R	TAGTGATCTGCCGTGTCTCG	Detect the T-DNA
	S1/BnaC02.TFL1-F	GAACACCTGCATTGGATTGTGA	RT-PCR
	S2/BnaC02.TFL1-R	ATTTGGCCTTGGGAACTCATAG	RT-PCR
	S3/BnaA10.TFL1-F	TGCCTTTAGCTGTCTCCTCC	RT-PCR
	S4/BnaA10.TFL1-R	GCCAATGCAGGCGTTCTTT	RT-PCR
	S5/BnaA02.TFL1-F	CCATTGATAGTGGGAAGAGTGGT	RT-PCR
	S6/BnaA02.TFL1-R	GTCGCTAGGACCTGGAACA	RT-PCR
	S7/BnaC03.TFL1-F	CTTCAACACTCGAAAATTTGCG	RT-PCR
	S8/BnaC03.TFL1-R	TTTCTCTCTGGGCGTTAAAGAA	RT-PCR
	S9/BnaC09.TFL1-F	AAGCCAAACATAGGGATACAC	RT-PCR
	S10/BnaC09.TFL1-R	GTTGAACTGATCCCTCGAAATA	RT-PCR
	Actin7-141-F	GGAAGCTCCTGGAATCCATGAGA	RT-PCR
	Actin7-141-R	TCTTTGCTCATACGGTCAGCAATTCC	RT-PCR
	BnaA02.TFL1-sgRNA1-F	ACACTCTTTCCCTACACGACGCTCTTCCGATCTTGGGAAGTAGAGTGATAGAG	Next-generation sequencing
	BnaA02.TFL1-sgRNA1-R	GTGACTGGAGTTCAGACGTGTGCTCTTCCGATCTACGTTCATTTCAATTGTTTGAGT	Next-generation sequencing
	BnaA02.TFL1-sgRNA2-F	ACACTCTTTCCCTACACGACGCTCTTCCGATCTTCCCCAAACATTCCTTCGAGA	Next-generation sequencing
	BnaA02.TFL1-sgRNA2-R	GTGACTGGAGTTCAGACGTGTGCTCTTCCGATCTACTCATCCTTGTCACCCAGT	Next-generation sequencing
	BnaA10.TFL1-sgRNA1-F	ACACTCTTTCCCTACACGACGCTCTTCCGATCTTGGAGAATATGGGAACTAGAGTG	Next-generation sequencing
	BnaA10.TFL1-sgRNA1-R	GTGACTGGAGTTCAGACGTGTGCTCTTCCGATCTGGAGGAGACAGCTAAAGGCAAA	Next-generation sequencing
	BnaA10.TFL1-sgRNA2-F	ACACTCTTTCCCTACACGACGCTCTTCCGATCTGATCAGTTCAACACTCGCGA	Next-generation sequencing
	BnaA10.TFL1-sgRNA2-R	GTGACTGGAGTTCAGACGTGTGCTCTTCCGATCTGGTTTCTCTCTGAGCGTTGA	Next-generation sequencing
	BnaC02.TFL1-sgRNA1-F	ACACTCTTTCCCTACACGACGCTCTTCCGATCTTGGGAAGTAGAGTGATAGAA	Next-generation sequencing
	BnaC02.TFL1-sgRNA1-R	GTGACTGGAGTTCAGACGTGTGCTCTTCCGATCTACGTTCATTTCAATTGTTTGAGT	Next-generation sequencing
	BnaC02.TFL1-sgRNA2-F	ACACTCTTTCCCTACACGACGCTCTTCCGATCTCGTGCTCGTCCTGAATTTATA	Next-generation sequencing
	BnaC02.TFL1-sgRNA2-R	GTGACTGGAGTTCAGACGTGTGCTCTTCCGATCTTTTTGCATACGACGGACAT	Next-generation sequencing
	BnaC03.TFL1-sgRNA3-F	ACACTCTTTCCCTACACGACGCTCTTCCGATCTAGCAAGTCTCCAACAGCCAT	Next-generation sequencing
	BnaC03.TFL1-sgRNA3-R	GTGACTGGAGTTCAGACGTGTGCTCTTCCGATCTCCAAGGTGAAGAAGGATCTGAGA	Next-generation sequencing
	BnaC03.TFL1-sgRNA4-F	ACACTCTTTCCCTACACGACGCTCTTCCGATCTCGAAAACAGGTGATGATAGACCC	Next-generation sequencing
	BnaC03.TFL1-sgRNA4-R	GTGACTGGAGTTCAGACGTGTGCTCTTCCGATCTATTGGCCCAAAATGAAACGACA	Next-generation sequencing
	BnaC09.TFL1-sgRNA3-F	ACACTCTTTCCCTACACGACGCTCTTCCGATCTTGGCCATGAGCTTTTCCCTT	Next-generation sequencing
	BnaC09.TFL1-sgRNA3-R	GTGACTGGAGTTCAGACGTGTGCTCTTCCGATCTAGAACTAAACAACCAGCAATCCT	Next-generation sequencing
	BnaC09.TFL1-sgRNA4-F	ACACTCTTTCCCTACACGACGCTCTTCCGATCTAACAGGTGATGACAGACCCT	Next-generation sequencing
	BnaC09.TFL1-sgRNA4-R	GTGACTGGAGTTCAGACGTGTGCTCTTCCGATCTTGGGCTGAAAATGAAACGACA	Next-generation sequencing
