# Supplementary material for: Knock-out of TERMINAL FLOWER 1 genes altered flowering time and plant architecture in Brassica napus
Source: BMC Genet. 2020 May 19;21:52. doi: 10.1186/s12863-020-00857-z (PMC7236879; doi:10.1186/s12863-020-00857-z)
Supplement: Supplementary file 2 — Additional file 2 Table S2 list of 12 TFL1 genes identified in B. napus, B. oleracea, B. rapa, and A. thaliana. [file 12863_2020_857_MOESM2_ESM.xlsx]

## Sheet: Sheet1
Table S2 list of 12 TFL1 genes identified in B. napus, B. oleracea, B. rapa, and A. thaliana.
	Gene ID	Species	Genomic location	Chromosome	CDS length	Exon No.	Size (aa)
	Bol015337	B. oleracea	673388-674438	ChrC03	522	4	174
	BnaC03G0016500ZS	B. napus	673349-674628	ChrC03	525	4	174
	Bra005783	B. rapa	603455-604516	ChrA03	536	4	177
	AT5G03840	A. thaliana	1024500-1025872	Chr05	534	4	177
	Bol005471	B. oleracea	1320657-1321732	ChrC02	537	4	179
	Bra028815	B. rapa	545667-546787	ChrA02	540	4	179
	BnaA02G0014100ZS	B. napus	609805-611005	ChrA02	540	4	179
	BnaC02G0013900ZS	B. napus	1320757-1321835	ChrC02	540	4	179
	Bra009508	B. rapa	15774055-15775120	ChrA10	536	4	178
	BnaA10G0288700ZS	B. napus	16768474-16768474	ChrA10	537	4	178
	Bol010027	B. oleracea	39511589-39512660	ChrC09	528	4	178
	BnaC09G0608000ZS	B. napus	9572005-9573076	ChrC09	537	4	178
