# Supplementary material for: Knock-out of TERMINAL FLOWER 1 genes altered flowering time and plant architecture in Brassica napus
Source: BMC Genet. 2020 May 19;21:52. doi: 10.1186/s12863-020-00857-z (PMC7236879; doi:10.1186/s12863-020-00857-z)
Supplement: Supplementary file 3 — Additional file 3 Table S3 Percentage of mutated plants in the T0 generation in Brassica napus. [file 12863_2020_857_MOESM3_ESM.xlsx]

## Sheet: Sheet1
Table S3 Percentage of mutated plants in the T0 generation in Brassica napus.
	Target genes	sgRNA	No. of plants examined	No. of plants with mutations	Mutation rate (%)	Number of plants with Cas9
	BnaA02.TFL1	sgRNA1	40	1	0.025	40
	BnaA02.TFL1	sgRNA2	40	2	0.05	40
	BnaA10.TFL1	sgRNA1	40	3	0.075	40
	BnaA10.TFL1	sgRNA2	40	0	0	40
	BnaC02.TFL1	sgRNA1	40	0	0	40
	BnaC02.TFL1	sgRNA2	40	1	0.025	40
