# Supplementary material for: Knock-out of TERMINAL FLOWER 1 genes altered flowering time and plant architecture in Brassica napus
Source: BMC Genet. 2020 May 19;21:52. doi: 10.1186/s12863-020-00857-z (PMC7236879; doi:10.1186/s12863-020-00857-z)
Supplement: Supplementary file 4 — Additional file 4 Table S4 Percentage of mutated plants in the T0 generation in Brassica napus. [file 12863_2020_857_MOESM4_ESM.xlsx]

## Sheet: Sheet1
Table S4 Percentage of mutated plants in the T0 generation in Brassica napus.
	Target genes	sgRNA	No. of plants examined	No. of plants with mutations	Mutation rate (%)	Number of plants with Cas9
	BnaC03.TFL1	sgRNA3	66	6	0.091	66
	BnaC03.TFL1	sgRNA4	66	4	0.061	66
	BnaC09.TFL1	sgRNA3	66	11	0.167	66
	BnaC09.TFL1	sgRNA4	66	2	0.03	66
