# Supplementary material for: Knock-out of TERMINAL FLOWER 1 genes altered flowering time and plant architecture in Brassica napus
Source: BMC Genet. 2020 May 19;21:52. doi: 10.1186/s12863-020-00857-z (PMC7236879; doi:10.1186/s12863-020-00857-z)
Supplement: Supplementary file 5 — Additional file 5 Table S5 The mutation of sgRNAs (sgRNA1 and sgRNA2) of T0 plants found with mutations in the target sequence. [file 12863_2020_857_MOESM5_ESM.xlsx]

## Sheet: Sheet1
Table S5 The mutation of sgRNAs (sgRNA1 and sgRNA2) of T0 plants found with mutations in the target sequence
	Lines	BnaA02.TFL1			BnaA10.TFL1			BnaC02.TFL1
		sgRNA1	sgRNA2		sgRNA1	sgRNA2		sgRNA1	sgRNA2
	L43	WT	WT		Chimeric (i1-1/i1-2/WT)	WT		WT	WT
	L46	WT	WT		Bi-allelic (i1-1/i1-2)	WT		WT	WT
	L69	WT	WT		Bi-allelic (i1-1/i1-2)	WT		WT	WT
	L84	Bi-allelic (d30/i1)	WT		WT	WT		WT	WT
	L93	Chimeric (i1-1/i1-2/d5/WT)	WT		WT	WT		Heterozygous (i1/WT)	WT
	L98	WT	Homozygous (d1)		WT	WT		WT	WT
