# Supplementary material for: Knock-out of TERMINAL FLOWER 1 genes altered flowering time and plant architecture in Brassica napus
Source: BMC Genet. 2020 May 19;21:52. doi: 10.1186/s12863-020-00857-z (PMC7236879; doi:10.1186/s12863-020-00857-z)
Supplement: Supplementary file 6 — Additional file 6 Table S6 The mutation of sgRNAs (sgRNA3 and sgRNA4) of T0 plants found with mutations in the target sequence. [file 12863_2020_857_MOESM6_ESM.xlsx]

## Sheet: Sheet1
Table S6 The mutation of sgRNAs (sgRNA3 and sgRNA4) of T0 plants found with mutations in the target sequence
	Lines	BnaC03.TFL1			BnaC09.TFL1
		sgRNA3	sgRNA4		sgRNA3	sgRNA4
	K35	WT	WT		Heterozygous (d6/WT)	Bi-allelic (i1/d3)
	K45	WT	WT		Heterozygous (s1/WT)	WT
	K54	WT	WT		Heterozygous (i1/WT)	WT
	K62	WT	WT		Heterozygous (s1/WT)	WT
	K67	Bi-allelic (d1/d5)	Chimeric (i1-1/i1-2/WT)		Bi-allelic (i1-1/i1-2)	WT
	K70	Bi-allelic (i1-1/i1-2)	Bi-allelic (i1-1/i1-2)		WT	WT
	K74	WT	Chimeric (i1/d3/WT)		Herozygous (s1/WT)	WT
	K85	WT	WT		Chimeric (i1-1/i1-2/d1/d5)	WT
	K87	Bi-allelic (i1/d8)	Bi-allelic (i1/d2)		Bi-allelic (d1/d7)	Homozygous (i1)
	K105	Chimeric (i1-1/i1-2/i1-3/WT)	WT		Chimeric (i1-1/i1-2/i1-3/i1-4/WT)	WT
	K112	Chimeric (i1-1/i1-2/WT)	WT		Chimeric (i1-1/i1-2/i1-3)	WT
	K130	Chimeric (i1-1/i1-2/d1)	WT		Chimeric (i1/d1/d2/WT)	WT
