# Supplementary material for: Knock-out of TERMINAL FLOWER 1 genes altered flowering time and plant architecture in Brassica napus
Source: BMC Genet. 2020 May 19;21:52. doi: 10.1186/s12863-020-00857-z (PMC7236879; doi:10.1186/s12863-020-00857-z)
Supplement: Supplementary file 7 — Additional file 7 Table S7 The detection of CRISPR/Cas9 mediated mutations in the T1 generation. [file 12863_2020_857_MOESM7_ESM.xlsx]

## Sheet: Sheet1
Table S7 The detection of CRISPR/Cas9 mediated mutations in the T1 generation.
	Lines	Target genes	Mutation in the T0 plants	sgRNA	No. of T1 plants tested	Mutation in the T1 plants
			Mutation in the T0 plant		No.of T1 plants tested	Plants with Homozygous	Plants with Bi-allele	Plants with Heterozygous	Plants with chimeric
	L46	BnaA10.TFL1	Bi-allelic (i1-1/i1-2)	sgRNA1	2		2(i1-1/i1-2)	-	-
	L69	BnaA10.TFL1	Bi-allelic (i1-1/i1-2)	sgRNA1	2	-	2(i1-1/i1-2)	-	-
	L98	BnaA02.TFL1	Homozygous (d1-1/d1-1)	sgRNA2	2	2(d1-1/d1-1)	-	-	-
	K67	BnaC03.TFL1	Bi-allelic (d1/d5)	sgRNA3	2	-	2(d1/d5)	-	-
	K67	BnaC03.TFL1	Chimeric (i1-1/i1-2/WT)	sgRNA4	2	-	-	-	2(i1-1/i1-2/WT)
	K67	BnaC09.TFL1	Bi-allelic (i1-1/i1-2)	sgRNA3	2	-	2(i1-1/i1-2)	-	-
	K70	BnaC03.TFL1	Bi-allelic (i1-1/i1-2)	sgRNA3	2	-	2(i1-1/i1-2)	-	-
	K70	BnaC03.TFL1	Bi-allelic (i1-1/i1-2)	sgRNA4	2	-	2(i1-1/i1-2)	-	-
	K85	BnaC09.TFL1	Chimeric (i1-1/i1-2/d1/d5)	sgRNA3	2	-	-	-	1(i1-1/i1-2/i1-3)
									1(i1-1/i1-2/i1-3/d1)
	K105	BnaC03.TFL1	Chimeric (i1-1/i1-2/i1-3/WT)	sgRNA3	2	-	-	-	1(i1/d4/WT)
									1(i1-1/i1-2/WT)
	K105	BnaC09.TFL1	Chimeric (i1-1/i1-2/i1-3/i1-4/WT)	sgRNA3	2	-	-	-	2(i1-1/i1-2/i1-3/WT)
	K112	BnaC03.TFL1	Chimeric (i1-1/i1-2/WT)	sgRNA3	2	-	-	-	1(i1/d5/WT)
									1(i1/d5/d6/WT)
	K112	BnaC09.TFL1	Chimeric (i1-1/i1-2/i1-3/WT)	sgRNA3	2	-	-	-	2(i1-1/i1-2/i1-3/WT)
