# Supplementary material for: Knock-out of TERMINAL FLOWER 1 genes altered flowering time and plant architecture in Brassica napus
Source: BMC Genet. 2020 May 19;21:52. doi: 10.1186/s12863-020-00857-z (PMC7236879; doi:10.1186/s12863-020-00857-z)
Supplement: Supplementary file 9 — Additional file 9 Table S9. Genotypic analysis of BnaTFL1 mutants and their transmission to T1 and T2 generations. [file 12863_2020_857_MOESM9_ESM.xlsx]

## Sheet: L69
Table S9. Genotypic analysis of BnaTFL1 mutants and their transmission to T1 and T2 generations.
The blue indicated the mutation site, and the red indicated the PAM sequence.
	Lines	sgRNA1	Mutations		sgRNA2	Mutations
	BnaA10.TFL1-L69-T0	A1: CCATTGGATAGTGGGAAGAGTGGT	i1		A1: TGATCTTGGTCTCCCTGTCGCGG	WT
		A2: CCATTGTATAGTGGGAAGAGTGAT	i1		TGATCTTGGTCTCCCTGTCGCGG	Ref
		CCATTG-ATAGTGGGAAGAGTGAT	Ref
	BnaA10.TFL1-L69-T1-1	A1: CCATTGTATAGTGGGAAGAGTGGT	i1		A1: TGATCTTGGTCTCCCTGTCGCGG	WT
		A2: CCATTGGATAGTGGGAAGAGTGGT	i1		TGATCTTGGTCTCCCTGTCGCGG	Ref
		CCATTG-ATAGTGGGAAGAGTGAT	Ref
	BnaA10.TFL1-L69-T1-2	A1: CCATTGGATAGTGGGAAGAGTGGT	i1		A1: TGATCTTGGTCTCCCTGTCGCGG	WT
		A2: CCATTGTATAGTGGGAAGAGTGAT	i1		TGATCTTGGTCTCCCTGTCGCGG	Ref
		CCATTG-ATAGTGGGAAGAGTGAT	ref
	BnaA10.TFL1-L69-T2-1-1	A1: CCATTGGATAGTGGGAAGAGTGGT	i1		A1: TGATCTTGGTCTCCCTGTCGCGG	WT
		CCATTG-ATAGTGGGAAGAGTGAT	Ref		TGATCTTGGTCTCCCTGTCGCGG	Ref
	BnaA10.TFL1-L69-T2-1-2	A1: CCATTGGATAGTGGGAAGAGTGGT	i1		A1: TGATCTTGGTCTCCCTGTCGCGG	WT
		A2: CCATTGTATAGTGGGAAGAGTGAT	i1		TGATCTTGGTCTCCCTGTCGCGG	Ref
		CCATTG-ATAGTGGGAAGAGTGAT	Ref
	BnaA10.TFL1-L69-T2-1-3	A1: CCATTGGATAGTGGGAAGAGTGGT	i1		A1: TGATCTTGGTCTCCCTGTCGCGG	WT
		A2: CCATTGTATAGTGGGAAGAGTGAT	i1		TGATCTTGGTCTCCCTGTCGCGG	Ref
		CCATTG-ATAGTGGGAAGAGTGAT	Ref
	BnaA10.TFL1-L69-T2-1-4	A1: CCATTGGATAGTGGGAAGAGTGGT	i1		A1: TGATCTTGGTCTCCCTGTCGCGG	WT
		CCATTG-ATAGTGGGAAGAGTGAT	Ref		TGATCTTGGTCTCCCTGTCGCGG	Ref
	BnaA10.TFL1-L69-T2-1-5	A1: CCATTGGATAGTGGGAAGAGTGGT	i1		A1: TGATCTTGGTCTCCCTGTCGCGG	WT
		A2: CCATTGTATAGTGGGAAGAGTGAT	i1		TGATCTTGGTCTCCCTGTCGCGG	Ref
		CCATTG-ATAGTGGGAAGAGTGAT	Ref
	BnaA10.TFL1-L69-T2-2-6	A1: CCATTGGATAGTGGGAAGAGTGGT	i1		A1: TGATCTTGGTCTCCCTGTCGCGG	WT
		A2: CCATTGTATAGTGGGAAGAGTGAT	i1		TGATCTTGGTCTCCCTGTCGCGG	Ref
		CCATTG-ATAGTGGGAAGAGTGAT	Ref
	BnaA10.TFL1-L69-T2-2-7	A1: CCATTGGATAGTGGGAAGAGTGGT	i1		A1: TGATCTTGGTCTCCCTGTCGCGG	WT
		CCATTG-ATAGTGGGAAGAGTGAT	Ref		TGATCTTGGTCTCCCTGTCGCGG	Ref
	BnaA10.TFL1-L69-T2-2-8	A1: CCATTGGATAGTGGGAAGAGTGGT	i1		A1: TGATCTTGGTCTCCCTGTCGCGG	WT
		CCATTG-ATAGTGGGAAGAGTGAT	Ref		TGATCTTGGTCTCCCTGTCGCGG	Ref

## Sheet: L98
Table S9. Genotypic analysis of BnaTFL1 mutants and their transmission to T1 and T2 generations.
The blue indicated the mutation site, and the red indicated the PAM sequence.
	Lines	sgRNA1	Mutations		sgRNA2	Mutations
	BnaA02.TFL1-L98-T0	A1: CCATTGATAGTGGGAAGAGTGAT	WT		A1: TGATCTTGGTCTCCCT-TCGCGG	d1
		CCATTGATAGTGGGAAGAGTGAT	Ref		TGATCTTGGTCTCCCTGTCGCGG	Ref
	BnaA02.TFL1-L98-T1-1	A1: CCATTGATAGTGGGAAGAGTGAT	WT		A1: TGATCTTGGTCTCCCT-TCGCGG	d1
		CCATTGATAGTGGGAAGAGTGAT	Ref		TGATCTTGGTCTCCCTGTCGCGG	Ref
	BnaA02.TFL1-L98-T1-2	A1: CCATTGATAGTGGGAAGAGTGAT	WT		A1: TGATCTTGGTCTCCCT-TCGCGG	d1
		CCATTGATAGTGGGAAGAGTGAT	Ref		TGATCTTGGTCTCCCTGTCGCGG	Ref
	BnaA02.TFL1-L98-T2-1-1	A1: CCATTGATAGTGGGAAGAGTGAT	WT		A1: TGATCTTGGTCTCCCT-TCGCGG	d1
		CCATTGATAGTGGGAAGAGTGAT	Ref		TGATCTTGGTCTCCCTGTCGCGG	Ref
	BnaA02.TFL1-L98-T2-1-2	A1: CCATTGATAGTGGGAAGAGTGAT	WT		A1: TGATCTTGGTCTCCCT-TCGCGG	d1
		CCATTGATAGTGGGAAGAGTGAT	Ref		TGATCTTGGTCTCCCTGTCGCGG	Ref
	BnaA02.TFL1-L98-T2-1-3	A1: CCATTGATAGTGGGAAGAGTGAT	WT		A1: TGATCTTGGTCTCCCT-TCGCGG	d1
		CCATTGATAGTGGGAAGAGTGAT	Ref		TGATCTTGGTCTCCCTGTCGCGG	Ref
	BnaA02.TFL1-L98-T2-1-4	A1: CCATTGATAGTGGGAAGAGTGAT	WT		A1: TGATCTTGGTCTCCCT-TCGCGG	d1
		CCATTGATAGTGGGAAGAGTGAT	Ref		TGATCTTGGTCTCCCTGTCGCGG	Ref
	BnaA02.TFL1-L98-T2-1-5	A1: CCATTGATAGTGGGAAGAGTGAT	WT		A1: TGATCTTGGTCTCCCT-TCGCGG	d1
		CCATTGATAGTGGGAAGAGTGAT	Ref		TGATCTTGGTCTCCCTGTCGCGG	Ref
	BnaA02.TFL1-L98-T2-2-6	A1: CCATTGATAGTGGGAAGAGTGAT	WT		A1: TGATCTTGGTCTCCCT-TCGCGG	d1
		CCATTGATAGTGGGAAGAGTGAT	Ref		TGATCTTGGTCTCCCTGTCGCGG	Ref
	BnaA02.TFL1-L98-T2-2-7	A1: CCATTGATAGTGGGAAGAGTGAT	WT		A1: TGATCTTGGTCTCCCT-TCGCGG	d1
		CCATTGATAGTGGGAAGAGTGAT	Ref		TGATCTTGGTCTCCCTGTCGCGG	Ref
	BnaA02.TFL1-L98-T2-2-8	A1: CCATTGATAGTGGGAAGAGTGAT	WT		A1: TGATCTTGGTCTCCCT-TCGCGG	d1
		CCATTGATAGTGGGAAGAGTGAT	Ref		TGATCTTGGTCTCCCTGTCGCGG	Ref

## Sheet: K67 
Table S9. Genotypic analysis of BnaTFL1 mutants and their transmission to T1 and T2 generations.
The blue indicated the mutation site, and the red indicated the PAM sequence.
	Lines	sgRNA3	Mutations		sgRNA4	Mutations
	BnaC03.TFL1-K67-T0	A1: CCAAGC-TAGGGTTGAGATCCAT	d1		A1: CCTAGTAGACCCCTTTCTAAAAGA	i1
		A2: CCAAGC-----GTTGAGATCCAT	d5		A2: CCTAGTTGACCCCTTTCTAAAAGA	i1
		CCAAGCCTAGGGTTGAGATCCAT	Ref		A3: CCTAGT-GACCCCTTTCTAAAAGA	WT
					CCTAGT-GACCCCTTTCTAAAAGA	Ref
	BnaC03.TFL1-K67-T1-1	A1: CCAAGC-TAGGGTTGAGATCCAT	d1		A1: CCTAGTTGACCCCTTTCTAAAAGA	i1
		A2: CCAAGC-----GTTGAGATCCAT	d5		A2: CCTAGTAGACCCCTTTCTAAAAGA	i1
		CCAAGCCTAGGGTTGAGATCCAT	Ref		A3: CCTAGT-GACCCCTTTCTAAAAGA	WT
					CCTAGT-GACCCCTTTCTAAAAGA	Ref
	BnaC03.TFL1-K67-T1-2	A1: CCAAGC-TAGGGTTGAGATCCAT	d1		A1: CCTAGTAGACCCCTTTCTAAAAGA	i1
		A2: CCAAGC-----GTTGAGATCCAT	d5		A2: CCTAGTTGACCCCTTTCTAAAAGA	i1
		CCAAGCCTAGGGTTGAGATCCAT	ref		A3: CCTAGT-GACCCCTTTCTAAAAGA	WT
					CCTAGT-GACCCCTTTCTAAAAGA	Ref
	BnaC03.TFL1-K67-T2-1-1	A1: CCAAGC-TAGGGTTGAGATCCAT	d1		A1: CCTAGTTGACCCCTTTCTAAAAGA	i1
		A2: CCAAGC-----GTTGAGATCCAT	d5		A2: CCTAGTAGACCCCTTTCTAAAAGA	i1
		CCAAGCCTAGGGTTGAGATCCAT	Ref		A3: CCTAGT-GACCCCTTTCTAAAAGA	WT
					CCTAGT-GACCCCTTTCTAAAAGA	Ref
	BnaC03.TFL1-K67-T2-1-2	A1: CCAAGC-TAGGGTTGAGATCCAT	d1		A1: CCTAGTTGACCCCTTTCTAAAAGA	i1
		A2: CCAAGC-----GTTGAGATCCAT	d5		A2: CCTAGTAGACCCCTTTCTAAAAGA	i1
		CCAAGCCTAGGGTTGAGATCCAT	Ref		A3: CCTAGT-GACCCCTTTCTAAAAGA	WT
					CCTAGT-GACCCCTTTCTAAAAGA	Ref
	BnaC03.TFL1-K67-T2-1-3	A1: CCAAGC-----GTTGAGATCCAT	d5		A1: CCTAGTTGACCCCTTTCTAAAAGA	i1
		A2: CCAAGC-TAGGGTTGAGATCCAT	d1		A2: CCTAGTAGACCCCTTTCTAAAAGA	i1
		CCAAGCCTAGGGTTGAGATCCAT	Ref		A3: CCTAGT-GACCCCTTTCTAAAAGA	WT
					CCTAGT-GACCCCTTTCTAAAAGA	Ref
	BnaC03.TFL1-K67-T2-1-4	A1: CCAAGC-----GTTGAGATCCAT	d5		A1: CCTAGTTGACCCCTTTCTAAAAGA	i1
		A2: CCAAGC-TAGGGTTGAGATCCAT	d1		A2: CCTAGTAGACCCCTTTCTAAAAGA	i1
		CCAAGCCTAGGGTTGAGATCCAT	Ref		A3: CCTAGT-GACCCCTTTCTAAAAGA	WT
					CCTAGT-GACCCCTTTCTAAAAGA	Ref
	BnaC03.TFL1-K67-T2-1-5	A1: CCAAGC-----GTTGAGATCCAT	d5		A1: CCTAGTTGACCCCTTTCTAAAAGA	i1
		CCAAGCCTAGGGTTGAGATCCAT	Ref		A2: CCTAGTAGACCCCTTTCTAAAAGA	i1
					A3: CCTAGT-GACCCCTTTCTAAAAGA	WT
					CCTAGT-GACCCCTTTCTAAAAGA	Ref
	BnaC03.TFL1-K67-T2-2-6	A1: CCAAGC-TAGGGTTGAGATCCAT	d1		A1: CCTAGTAGACCCCTTTCTAAAAGA	i1
		A2: CCAAGC-----GTTGAGATCCAT	d5		A2: CCTAGTTGACCCCTTTCTAAAAGA	i1
		CCAAGCCTAGGGTTGAGATCCAT	Ref		A3: CCTAGT-GACCCCTTTCTAAAAGA	WT
					CCTAGT-GACCCCTTTCTAAAAGA	Ref
	BnaC03.TFL1-K67-T2-2-7	A1: CCAAGC-----GTTGAGATCCAT	d5		A1: CCTAGTAGACCCCTTTCTAAAAGA	i1
		CCAAGCCTAGGGTTGAGATCCAT	Ref		A2: CCTAGTTGACCCCTTTCTAAAAGA	i1
					A3: CCTAGT-GACCCCTTTCTAAAAGA	WT
					CCTAGT-GACCCCTTTCTAAAAGA	Ref
	BnaC03.TFL1-K67-T2-2-8	A1: CCAAGC-----GTTGAGATCCAT	d5		A1: CCTAGTAGACCCCTTTCTAAAAGA	i1
		CCAAGCCTAGGGTTGAGATCCAT	Ref		A2: CCTAGTTGACCCCTTTCTAAAAGA	i1
					A3: CCTAGT-GACCCCTTTCTAAAAGA	WT
					CCTAGT-GACCCCTTTCTAAAAGA	Ref
	Lines	sgRNA3	Mutations		sgRNA4	Mutations
	BnaC09.TFL1-K67-T0	A1: CCAAGCTCTAGGGTTGAGATCCAT	i1		A1: CCTAGTGACCCCTTTCTAAAAGA	WT
		A2: CCAAGCACTAGGGTTGAGATCCAT	i1		CCTAGTGACCCCTTTCTAAAAGA	Ref
		CCAAGC-CTAGGGTTGAGATCCAT	Ref
	BnaC09.TFL1-K67-T1-1	A1: CCAAGCACTAGGGTTGAGATCCAT	i1		A1: CCTAGTGACCCCTTTCTAAAAGA	WT
		A2: CCAAGCTCTAGGGTTGAGATCCAT	i1		CCTAGTGACCCCTTTCTAAAAGA	Ref
		CCAAGC-CTAGGGTTGAGATCCAT	Ref
	BnaC09.TFL1-K67-T1-2	A1: CCAAGCACTAGGGTTGAGATCCAT	i1		A1: CCTAGTGACCCCTTTCTAAAAGA	WT
		A2: CCAAGCTCTAGGGTTGAGATCCAT	i1		CCTAGTGACCCCTTTCTAAAAGA	Ref
		CCAAGC-CTAGGGTTGAGATCCAT	ref
	BnaC09.TFL1-K67-T2-1-1	A1: CCAAGCACTAGGGTTGAGATCCAT	i1		A1: CCTAGTGACCCCTTTCTAAAAGA	WT
		CCAAGC-CTAGGGTTGAGATCCAT	Ref		CCTAGTGACCCCTTTCTAAAAGA	Ref
	BnaC09.TFL1-K67-T2-1-2	A1: CCAAGCACTAGGGTTGAGATCCAT	i1		A1: CCTAGTGACCCCTTTCTAAAAGA	WT
		CCAAGC-CTAGGGTTGAGATCCAT	Ref		CCTAGTGACCCCTTTCTAAAAGA	Ref
	BnaC09.TFL1-K67-T2-1-3	A1: CCAAGCACTAGGGTTGAGATCCAT	i1		A1: CCTAGTGACCCCTTTCTAAAAGA	WT
		A2: CCAAGCTCTAGGGTTGAGATCCAT	i1		CCTAGTGACCCCTTTCTAAAAGA	Ref
		CCAAGC-CTAGGGTTGAGATCCAT	Ref
	BnaC09.TFL1-K67-T2-1-4	A1: CCAAGCACTAGGGTTGAGATCCAT	i1		A1: CCTAGTGACCCCTTTCTAAAAGA	WT
		CCAAGC-CTAGGGTTGAGATCCAT	Ref		CCTAGTGACCCCTTTCTAAAAGA	Ref
	BnaC09.TFL1-K67-T2-1-5	A1: CCAAGCACTAGGGTTGAGATCCAT	i1		A1: CCTAGTGACCCCTTTCTAAAAGA	WT
		CCAAGC-CTAGGGTTGAGATCCAT	Ref		CCTAGTGACCCCTTTCTAAAAGA	Ref
	BnaC09.TFL1-K67-T2-2-6	A1: CCAAGCACTAGGGTTGAGATCCAT	i1		A1: CCTAGTGACCCCTTTCTAAAAGA	WT
		A2: CCAAGCTCTAGGGTTGAGATCCAT	i1		CCTAGTGACCCCTTTCTAAAAGA	Ref
		CCAAGC-CTAGGGTTGAGATCCAT	Ref
	BnaC09.TFL1-K67-T2-2-7	A1: CCAAGCACTAGGGTTGAGATCCAT	i1		A1: CCTAGTGACCCCTTTCTAAAAGA	WT
		CCAAGC-CTAGGGTTGAGATCCAT	Ref		CCTAGTGACCCCTTTCTAAAAGA	Ref
	BnaC09.TFL1-K67-T2-2-8	A1: CCAAGCACTAGGGTTGAGATCCAT	i1		A1: CCTAGTGACCCCTTTCTAAAAGA	WT
		CCAAGC-CTAGGGTTGAGATCCAT	Ref		CCTAGTGACCCCTTTCTAAAAGA	Ref

## Sheet: K85
Table S9. Genotypic analysis of BnaTFL1 mutants and their transmission to T1 and T2 generations.
The blue indicated the mutation site, and the red indicated the PAM sequence.
	Lines	sgRNA3	Mutations		sgRNA4	Mutations
	BnaC09.TFL1-K85-T0	A1: CCAAGC------GTTGAGATCCAT	d5		A1: CCTAGTGACCCCTTTCTAAAAGA	WT
		A2: CCAAGC--TAGGGTTGAGATCCAT	d1		CCTAGTGACCCCTTTCTAAAAGA	Ref
		A3: CCAAGCCCTAGGGTTGAGATCCAT	i1
		A4: CCAAGCACTAGGGTTGAGATCCAT	i1
		CCAAGC-CTAGGGTTGAGATCCAT	Ref
	BnaC09.TFL1-K85-T1-1	A1: CCAAGCTCTAGGGTTGAGATCCAT	i1		A1: CCTAGTGACCCCTTTCTAAAAGA	WT
		A2: CCAAGCACTAGGGTTGAGATCCAT	i1		CCTAGTGACCCCTTTCTAAAAGA	Ref
		A3: CCAAGCCCTAGGGTTGAGATCCAT	i1
		CCAAGC-CTAGGGTTGAGATCCAT	Ref
	BnaC09.TFL1-K85-T2-1-1	A1: CCAAGCCCTAGGGTTGAGATCCAT	i1		A1: CCTAGTGACCCCTTTCTAAAAGA	WT
		A2: CCAAGCACTAGGGTTGAGATCCAT	i1		CCTAGTGACCCCTTTCTAAAAGA	Ref
		A3: CCAAGCTCTAGGGTTGAGATCCAT	i1
		A4: CCAAGC--TAGGGTTGAGATCCAT	d1
		CCAAGC-CTAGGGTTGAGATCCAT	Ref
	BnaC09.TFL1-K85-T2-1-2	A1: CCAAGCCCTAGGGTTGAGATCCAT	i1		A1: CCTAGTGACCCCTTTCTAAAAGA	WT
		A2: CCAAGCACTAGGGTTGAGATCCAT	i1		CCTAGTGACCCCTTTCTAAAAGA	Ref
		A3: CCAAGCTCTAGGGTTGAGATCCAT	i1
		A4: CCAAGC--TAGGGTTGAGATCCAT	d1
		CCAAGC-CTAGGGTTGAGATCCAT	Ref
	BnaC09.TFL1-K85-T2-1-3	A1: CCAAGCCCTAGGGTTGAGATCCAT	i1		A1: CCTAGTGACCCCTTTCTAAAAGA	WT
		A2: CCAAGCACTAGGGTTGAGATCCAT	i1		CCTAGTGACCCCTTTCTAAAAGA	Ref
		A3: CCAAGCTCTAGGGTTGAGATCCAT	i1
		A4: CCAAGC--TAGGGTTGAGATCCAT	d1
		CCAAGC-CTAGGGTTGAGATCCAT	Ref
	BnaC09.TFL1-K85-T2-1-4	A1: CCAAGCCCTAGGGTTGAGATCCAT	i1		A1: CCTAGTGACCCCTTTCTAAAAGA	WT
		A2: CCAAGCTCTAGGGTTGAGATCCAT	i1		CCTAGTGACCCCTTTCTAAAAGA	Ref
		A3: CCAAGC--TAGGGTTGAGATCCAT	d1
		CCAAGC-CTAGGGTTGAGATCCAT	Ref
	BnaC09.TFL1-K85-T2-1-5	A1: CCAAGCCCTAGGGTTGAGATCCAT	i1		A1: CCTAGTGACCCCTTTCTAAAAGA	WT
		A2: CCAAGCACTAGGGTTGAGATCCAT	i1		CCTAGTGACCCCTTTCTAAAAGA	Ref
		A3: CCAAGCTCTAGGGTTGAGATCCAT	i1
		A4: CCAAGC--TAGGGTTGAGATCCAT	d1
		CCAAGC-CTAGGGTTGAGATCCAT	Ref
	BnaC09.TFL1-K85-T2-1-6	A1: CCAAGCCCTAGGGTTGAGATCCAT	i1		A1: CCTAGTGACCCCTTTCTAAAAGA	WT
		A2: CCAAGCACTAGGGTTGAGATCCAT	i1		CCTAGTGACCCCTTTCTAAAAGA	Ref
		A3: CCAAGCTCTAGGGTTGAGATCCAT	i1
		A4: CCAAGC--TAGGGTTGAGATCCAT	d1
		CCAAGC-CTAGGGTTGAGATCCAT	Ref
	BnaC09.TFL1-K85-T2-1-7	A1: CCAAGCCCTAGGGTTGAGATCCAT	i1		A1: CCTAGTGACCCCTTTCTAAAAGA	WT
		A2: CCAAGCACTAGGGTTGAGATCCAT	i1		CCTAGTGACCCCTTTCTAAAAGA	Ref
		A3: CCAAGCTCTAGGGTTGAGATCCAT	i1
		A4: CCAAGCGCTAGGGTTGAGATCCAT	i1
		A5: CCAAGC--TAGGGTTGAGATCCAT	d1
		CCAAGC-CTAGGGTTGAGATCCAT	Ref
	BnaC09.TFL1-K85-T2-1-8	A1: CCAAGCCCTAGGGTTGAGATCCAT	i1		A1: CCTAGTGACCCCTTTCTAAAAGA	WT
		A2: CCAAGCACTAGGGTTGAGATCCAT	i1		CCTAGTGACCCCTTTCTAAAAGA	Ref
		A3: CCAAGCTCTAGGGTTGAGATCCAT	i1
		A4: CCAAGC--TAGGGTTGAGATCCAT	d1
		CCAAGC-CTAGGGTTGAGATCCAT	Ref

## Sheet: K105 
Table S9. Genotypic analysis of BnaTFL1 mutants and their transmission to T1 and T2 generations.
The blue indicated the mutation site, and the red indicated the PAM sequence.
	lines	sgRNA3	Mutations		sgRNA4	Mutations
	BnaC03.TFL1-K105-T0	A1: CCAAGCCCTAGGGTTGAGATCCAT	i1		A1: CCTAGTGACCCCTTTCTAAAAGA	WT
		A2: CCAAGCGCTAGGGTTGAGATCCAT	i1		CCTAGTGACCCCTTTCTAAAAGA	Ref
		A3: CCAAGCACTAGGGTTGAGATCCAT	i1
		A4: CCAAGC-CTAGGGTTGAGATCCAT	WT
		CCAAGC-CTAGGGTTGAGATCCAT	Ref
	BnaC03.TFL1-K105-T1-1	A1: CCAAGCCCTAGGGTTGAGATCCAT	i1		A1: CCTAGTGACCCCTTTCTAAAAGA	WT
		A2: CCAAGC-----GGTTGAGATCCAT	d4		CCTAGTGACCCCTTTCTAAAAGA	Ref
		A3: CCAAGC-CTAGGGTTGAGATCCAT	WT
		CCAAGC-CTAGGGTTGAGATCCAT	Ref
	BnaC03.TFL1-K105-T1-2	A1: CCAAGCTCTAGGGTTGAGATCCAT	i1		A1: CCTAGTGACCCCTTTCTAAAAGA	WT
		A2: CCAAGCACTAGGGTTGAGATCCAT	i1		CCTAGTGACCCCTTTCTAAAAGA	Ref
		A3: CCAAGC-CTAGGGTTGAGATCCAT	WT
		CCAAGC-CTAGGGTTGAGATCCAT	ref
	BnaC03.TFL1-K105-T2-1-1	A1: CCAAGCTCTAGGGTTGAGATCCAT	i1		A1: CCTAGTGACCCCTTTCTAAAAGA	WT
		A2: CCAAGCACTAGGGTTGAGATCCAT	i1		CCTAGTGACCCCTTTCTAAAAGA	Ref
		A3: CCAAGCCCTAGGGTTGAGATCCAT	i1
		A4: CCAAGC-CTAGGGTTGAGATCCAT	WT
		CCAAGC-CTAGGGTTGAGATCCAT	Ref
	BnaC03.TFL1-K105-T2-1-2	A1: CCAAGCTCTAGGGTTGAGATCCAT	i1		A1: CCTAGTGACCCCTTTCTAAAAGA	WT
		A2: CCAAGCACTAGGGTTGAGATCCAT	i1		CCTAGTGACCCCTTTCTAAAAGA	Ref
		A3: CCAAGCCCTAGGGTTGAGATCCAT	i1
		A4: CCAAGC-CTAGGGTTGAGATCCAT	WT
		CCAAGC-CTAGGGTTGAGATCCAT	Ref
	BnaC03.TFL1-K105-T2-1-3	A1: CCAAGCTCTAGGGTTGAGATCCAT	i1		A1: CCTAGTGACCCCTTTCTAAAAGA	WT
		A2: CCAAGCACTAGGGTTGAGATCCAT	i1		CCTAGTGACCCCTTTCTAAAAGA	Ref
		A3: CCAAGCCCTAGGGTTGAGATCCAT	i1
		A4: CCAAGC-CTAGGGTTGAGATCCAT	WT
		CCAAGC-CTAGGGTTGAGATCCAT	Ref
	BnaC03.TFL1-K105-T2-1-4	A1: CCAAGCTCTAGGGTTGAGATCCAT	i1		A1: CCTAGTGACCCCTTTCTAAAAGA	WT
		A2: CCAAGCACTAGGGTTGAGATCCAT	i1		CCTAGTGACCCCTTTCTAAAAGA	Ref
		A3: CCAAGCCCTAGGGTTGAGATCCAT	i1
		A4: CCAAGC-CTAGGGTTGAGATCCAT	WT
		CCAAGC-CTAGGGTTGAGATCCAT	Ref
	BnaC03.TFL1-K105-T2-2-5	A1: CCAAGCTCTAGGGTTGAGATCCAT	i1		A1: CCTAGTGACCCCTTTCTAAAAGA	WT
		A2: CCAAGCACTAGGGTTGAGATCCAT	i1		CCTAGTGACCCCTTTCTAAAAGA	Ref
		A3: CCAAGCCCTAGGGTTGAGATCCAT	i1
		A4: CCAAGC-CTAGGGTTGAGATCCAT	WT
		CCAAGC-CTAGGGTTGAGATCCAT	Ref
	BnaC03.TFL1-K105-T2-2-6	A1: CCAAGCTCTAGGGTTGAGATCCAT	i1		A1: CCTAGTGACCCCTTTCTAAAAGA	WT
		A2: CCAAGCACTAGGGTTGAGATCCAT	i1		CCTAGTGACCCCTTTCTAAAAGA	Ref
		A3: CCAAGCCCTAGGGTTGAGATCCAT	i1
		A4: CCAAGC-CTAGGGTTGAGATCCAT	WT
		CCAAGC-CTAGGGTTGAGATCCAT	Ref
	BnaC03.TFL1-K105-T2-2-7	A1: CCAAGCTCTAGGGTTGAGATCCAT	i1		A1: CCTAGTGACCCCTTTCTAAAAGA	WT
		A2: CCAAGCACTAGGGTTGAGATCCAT	i1		CCTAGTGACCCCTTTCTAAAAGA	Ref
		A3: CCAAGCCCTAGGGTTGAGATCCAT	i1
		A4: CCAAGC-CTAGGGTTGAGATCCAT	WT
		CCAAGC-CTAGGGTTGAGATCCAT	Ref
	BnaC03.TFL1-K105-T2-2-8	A1: CCAAGCTCTAGGGTTGAGATCCAT	i1		A1: CCTAGTGACCCCTTTCTAAAAGA	WT
		A2: CCAAGCACTAGGGTTGAGATCCAT	i1		CCTAGTGACCCCTTTCTAAAAGA	Ref
		A3: CCAAGCCCTAGGGTTGAGATCCAT	i1
		A4: CCAAGC-CTAGGGTTGAGATCCAT	WT
		CCAAGC-CTAGGGTTGAGATCCAT	Ref
	Lines	sgRNA3	Mutations		sgRNA4	Mutations
	BnaC09.TFL1-K105-T0	A1: CCAAGCCCTAGGGTTGAGATCCAT	i1		A1: CCTAGTGACCCCTTTCTAAAAGA	WT
		A2: CCAAGCGCTAGGGTTGAGATCCAT	ii		CCTAGTGACCCCTTTCTAAAAGA	Ref
		A3: CCAAGCACTAGGGTTGAGATCCAT	i1
		A4: CCAAGCTCTAGGGTTGAGATCCAT	i1
		A5: CCAAGC-CTAGGGTTGAGATCCAT	WT
		CCAAGC-CTAGGGTTGAGATCCAT	Ref
	BnaC09.TFL1-K105-T1-1	A1: CCAAGCTCTAGGGTTGAGATCCAT	i1		A1: CCTAGTGACCCCTTTCTAAAAGA	WT
		A2: CCAAGCCCTAGGGTTGAGATCCAT	i1		CCTAGTGACCCCTTTCTAAAAGA	Ref
		A3: CCAAGCACTAGGGTTGAGATCCAT	i1
		A4: CCAAGC-CTAGGGTTGAGATCCAT	WT
		CCAAGC-CTAGGGTTGAGATCCAT	Ref
	BnaC09.TFL1-K105-T1-2	A1: CCAAGCTCTAGGGTTGAGATCCAT	i1		A1: CCTAGTGACCCCTTTCTAAAAGA	WT
		A2: CCAAGCACTAGGGTTGAGATCCAT	i1		CCTAGTGACCCCTTTCTAAAAGA	Ref
		A3: CCAAGCCCTAGGGTTGAGATCCAT	i1
		A4: CCAAGC-CTAGGGTTGAGATCCAT	WT
		CCAAGC-CTAGGGTTGAGATCCAT	ref
	BnaC09.TFL1-K105-T2-1-1	A1: CCAAGCTCTAGGGTTGAGATCCAT	i1		A1: CCTAGTGACCCCTTTCTAAAAGA	WT
		A2: CCAAGCACTAGGGTTGAGATCCAT	i1		CCTAGTGACCCCTTTCTAAAAGA	Ref
		A3: CCAAGCCCTAGGGTTGAGATCCAT	i1
		A4: CCAAGC-CTAGGGTTGAGATCCAT	WT
		CCAAGC-CTAGGGTTGAGATCCAT	Ref
	BnaC09.TFL1-K105-T2-1-2	A1: CCAAGCTCTAGGGTTGAGATCCAT	i1		A1: CCTAGTGACCCCTTTCTAAAAGA	WT
		A2: CCAAGCACTAGGGTTGAGATCCAT	i1		CCTAGTGACCCCTTTCTAAAAGA	Ref
		A3: CCAAGCCCTAGGGTTGAGATCCAT	i1
		A4: CCAAGC-CTAGGGTTGAGATCCAT	WT
		CCAAGC-CTAGGGTTGAGATCCAT	Ref
	BnaC09.TFL1-K105-T2-1-3	A1: CCAAGCTCTAGGGTTGAGATCCAT	i1		A1: CCTAGTGACCCCTTTCTAAAAGA	WT
		A2: CCAAGCACTAGGGTTGAGATCCAT	i1		CCTAGTGACCCCTTTCTAAAAGA	Ref
		A3: CCAAGCCCTAGGGTTGAGATCCAT	i1
		A4: CCAAGC-CTAGGGTTGAGATCCAT	WT
		CCAAGC-CTAGGGTTGAGATCCAT	Ref
	BnaC09.TFL1-K105-T2-1-4	A1: CCAAGCTCTAGGGTTGAGATCCAT	i1		A1: CCTAGTGACCCCTTTCTAAAAGA	WT
		A2: CCAAGCCCTAGGGTTGAGATCCAT	i1		CCTAGTGACCCCTTTCTAAAAGA	Ref
		A3: CCAAGC-CTAGGGTTGAGATCCAT	WT
		CCAAGC-CTAGGGTTGAGATCCAT	Ref
	BnaC09.TFL1-K105-T2-2-5	A1: CCAAGCTCTAGGGTTGAGATCCAT	i1		A1: CCTAGTGACCCCTTTCTAAAAGA	WT
		A2: CCAAGCACTAGGGTTGAGATCCAT	i1		CCTAGTGACCCCTTTCTAAAAGA	Ref
		A3: CCAAGCCCTAGGGTTGAGATCCAT	i1
		A4: CCAAGC-CTAGGGTTGAGATCCAT	WT
		CCAAGC-CTAGGGTTGAGATCCAT	Ref
	BnaC09.TFL1-K105-T2-2-6	A1: CCAAGCTCTAGGGTTGAGATCCAT	i1		A1: CCTAGTGACCCCTTTCTAAAAGA	WT
		A2: CCAAGCACTAGGGTTGAGATCCAT	i1		CCTAGTGACCCCTTTCTAAAAGA	Ref
		A3: CCAAGCCCTAGGGTTGAGATCCAT	i1
		A4: CCAAGC-CTAGGGTTGAGATCCAT	WT
		CCAAGC-CTAGGGTTGAGATCCAT	Ref
	BnaC09.TFL1-K105-T2-2-7	A1: CCAAGCTCTAGGGTTGAGATCCAT	i1		A1: CCTAGTGACCCCTTTCTAAAAGA	WT
		A2: CCAAGCACTAGGGTTGAGATCCAT	i1		CCTAGTGACCCCTTTCTAAAAGA	Ref
		A3: CCAAGCCCTAGGGTTGAGATCCAT	i1
		A4: CCAAGC-CTAGGGTTGAGATCCAT	WT
		CCAAGC-CTAGGGTTGAGATCCAT	Ref
	BnaC09.TFL1-K105-T2-2-8	A1: CCAAGCTCTAGGGTTGAGATCCAT	i1		A1: CCTAGTGACCCCTTTCTAAAAGA	WT
		A2: CCAAGCACTAGGGTTGAGATCCAT	i1		CCTAGTGACCCCTTTCTAAAAGA	Ref
		A3: CCAAGCCCTAGGGTTGAGATCCAT	i1
		A4: CCAAGC-CTAGGGTTGAGATCCAT	WT
		CCAAGC-CTAGGGTTGAGATCCAT	Ref

## Sheet: K112
Table S9. Genotypic analysis of BnaTFL1 mutants and their transmission to T1 and T2 generations.
The blue indicated the mutation site, and the red indicated the PAM sequence.
	Lines	sgRNA3	Mutations		sgRNA4	Mutations
	BnaC03.TFL1-K112-T0	A1: CCAAGCACTAGGGTTGAGATCCAT	i1		A1: CCTAGTGACCCCTTTCTAAAAGA	WT
		A2: CCAAG------GGTTGAGATCCAT	d5		CCTAGTGACCCCTTTCTAAAAGA	Ref
		A3: CCAAGCCCTAGGGTTGAGATCCAT	i1
		CCAAGC-CTAGGGTTGAGATCCAT	Ref
	BnaC03.TFL1-K112-T1-1	A1: CCAAGCACTAGGGTTGAGATCCAT	i1		A1: CCTAGTGACCCCTTTCTAAAAGA	WT
		A2: CCAAG------GGTTGAGATCCAT	d5		CCTAGTGACCCCTTTCTAAAAGA	Ref
		A4: CCAAGC-CTAGGGTTGAGATCCAT	WT
		CCAAGC-CTAGGGTTGAGATCCAT	Ref
	BnaC03.TFL1-K112-T2-1-1	A1: CCAAGCCCTAGGGTTGAGATCCAT	i1		A1: CCTAGTGACCCCTTTCTAAAAGA	WT
		A2: CCAAGCACTAGGGTTGAGATCCAT	i1		CCTAGTGACCCCTTTCTAAAAGA	Ref
		A3: CCAAGCTCTAGGGTTGAGATCCAT	i1
		A4: CCAAGC-CTAGGGTTGAGATCCAT	WT
		CCAAGC-CTAGGGTTGAGATCCAT	ref
	BnaC03.TFL1-K112-T2-1-2	A1: CCAAGCTCTAGGGTTGAGATCCAT	i1		A1: CCTAGTGACCCCTTTCTAAAAGA	WT
		A2: CCAAGCACTAGGGTTGAGATCCAT	i1		CCTAGTGACCCCTTTCTAAAAGA	Ref
		A3: CCAAGC-CTAGGGTTGAGATCCAT	WT
		CCAAGC-CTAGGGTTGAGATCCAT	Ref
	BnaC03.TFL1-K112-T2-1-3	A1: CCAAGCTCTAGGGTTGAGATCCAT	i1		A1: CCTAGTGACCCCTTTCTAAAAGA	WT
		A2: CCAAGCACTAGGGTTGAGATCCAT	i1		CCTAGTGACCCCTTTCTAAAAGA	Ref
		A3: CCAAGC-CTAGGGTTGAGATCCAT	WT
		CCAAGC-CTAGGGTTGAGATCCAT	Ref
	BnaC03.TFL1-K112-T2-1-4	A1: CCAAGCTCTAGGGTTGAGATCCAT	i1		A1: CCTAGTGACCCCTTTCTAAAAGA	WT
		A2: CCAAGCACTAGGGTTGAGATCCAT	i1		CCTAGTGACCCCTTTCTAAAAGA	Ref
		A3: CCAAGC-CTAGGGTTGAGATCCAT	WT
		CCAAGC-CTAGGGTTGAGATCCAT	Ref
	BnaC03.TFL1-K112-T2-1-5	A1: CCAAGCTCTAGGGTTGAGATCCAT	i1		A1: CCTAGTGACCCCTTTCTAAAAGA	WT
		A2: CCAAGCACTAGGGTTGAGATCCAT	i1		CCTAGTGACCCCTTTCTAAAAGA	Ref
		A3: CCAAGCCCTAGGGTTGAGATCCAT	i1
		A4: CCAAGCGCTAGGGTTGAGATCCAT	i1
		A5: CCAAGC-CTAGGGTTGAGATCCAT	WT
		CCAAGC-CTAGGGTTGAGATCCAT	Ref
	BnaC03.TFL1-K112-T2-1-6	A1: CCAAGCTCTAGGGTTGAGATCCAT	i1		A1: CCTAGTGACCCCTTTCTAAAAGA	WT
		A2: CCAAGCACTAGGGTTGAGATCCAT	i1		CCTAGTGACCCCTTTCTAAAAGA	Ref
		A3: CCAAGC-CTAGGGTTGAGATCCAT	WT
		CCAAGC-CTAGGGTTGAGATCCAT	Ref
	BnaC03.TFL1-K112-T2-1-7	A1: CCAAGCTCTAGGGTTGAGATCCAT	i1		A1: CCTAGTGACCCCTTTCTAAAAGA	WT
		A2: CCAAGCACTAGGGTTGAGATCCAT	i1		CCTAGTGACCCCTTTCTAAAAGA	Ref
		A3: CCAAGC-CTAGGGTTGAGATCCAT	WT
		CCAAGC-CTAGGGTTGAGATCCAT	Ref
	BnaC03.TFL1-K112-T2-1-8	A1: CCAAGCTCTAGGGTTGAGATCCAT	i1		A1: CCTAGTGACCCCTTTCTAAAAGA	WT
		A2: CCAAGCACTAGGGTTGAGATCCAT	i1		CCTAGTGACCCCTTTCTAAAAGA	Ref
		A3: CCAAGC-CTAGGGTTGAGATCCAT	WT
		CCAAGC-CTAGGGTTGAGATCCAT	Ref
	lines	sgRNA3	Mutations		sgRNA4	Mutations
	BnaC09.TFL1-K112-T0	A1: CCAAGCACTAGGGTTGAGATCCAT	i1		A1: CCTAGTGACCCCTTTCTAAAAGA	WT
		A2: CCAAGCCCTAGGGTTGAGATCCAT	i1		CCTAGTGACCCCTTTCTAAAAGA	Ref
		A3: CCAAGCTCTAGGGTTGAGATCCAT	i1
		CCAAGC-CTAGGGTTGAGATCCAT	Ref
	BnaC09.TFL1-K112-T1-1	A1: CCAAGCACTAGGGTTGAGATCCAT	i1		A1: CCTAGTGACCCCTTTCTAAAAGA	WT
		A2: CCAAGCCCTAGGGTTGAGATCCAT	i1		CCTAGTGACCCCTTTCTAAAAGA	Ref
		A3: CCAAGCTCTAGGGTTGAGATCCAT	i1
		A4: CCAAGC-CTAGGGTTGAGATCCAT	WT
		CCAAGC-CTAGGGTTGAGATCCAT	Ref
	BnaC09.TFL1-K112-T2-1-1	A1: CCAAGCCCTAGGGTTGAGATCCAT	i1		A1: CCTAGTGACCCCTTTCTAAAAGA	WT
		A2: CCAAGCACTAGGGTTGAGATCCAT	i1		CCTAGTGACCCCTTTCTAAAAGA	Ref
		A3: CCAAGCTCTAGGGTTGAGATCCAT	i1
		A4: CCAAGC-CTAGGGTTGAGATCCAT	WT
		CCAAGC-CTAGGGTTGAGATCCAT	Ref
	BnaC09.TFL1-K112-T2-1-2	A1: CCAAGCCCTAGGGTTGAGATCCAT	i1		A1: CCTAGTGACCCCTTTCTAAAAGA	WT
		A2: CCAAGCACTAGGGTTGAGATCCAT	i1		CCTAGTGACCCCTTTCTAAAAGA	Ref
		A3: CCAAGCTCTAGGGTTGAGATCCAT	i1
		A4: CCAAGC-CTAGGGTTGAGATCCAT	WT
		CCAAGC-CTAGGGTTGAGATCCAT	Ref
	BnaC09.TFL1-K112-T2-1-3	A1: CCAAGCCCTAGGGTTGAGATCCAT	i1		A1: CCTAGTGACCCCTTTCTAAAAGA	WT
		A2: CCAAGCACTAGGGTTGAGATCCAT	i1		CCTAGTGACCCCTTTCTAAAAGA	Ref
		A3: CCAAGCTCTAGGGTTGAGATCCAT	i1
		A4: CCAAGC-CTAGGGTTGAGATCCAT	WT
		CCAAGC-CTAGGGTTGAGATCCAT	Ref
	BnaC09.TFL1-K112-T2-1-4	A1: CCAAGCCCTAGGGTTGAGATCCAT	i1		A1: CCTAGTGACCCCTTTCTAAAAGA	WT
		A2: CCAAGCACTAGGGTTGAGATCCAT	i1		CCTAGTGACCCCTTTCTAAAAGA	Ref
		A3: CCAAGCTCTAGGGTTGAGATCCAT	i1
		A4: CCAAGC-CTAGGGTTGAGATCCAT	WT
		CCAAGC-CTAGGGTTGAGATCCAT	Ref
	BnaC09.TFL1-K112-T2-1-5	A1: CCAAGCCCTAGGGTTGAGATCCAT	i1		A1: CCTAGTGACCCCTTTCTAAAAGA	WT
		A2: CCAAGCACTAGGGTTGAGATCCAT	i1		CCTAGTGACCCCTTTCTAAAAGA	Ref
		A3: CCAAGCTCTAGGGTTGAGATCCAT	i1
		A4: CCAAGC-CTAGGGTTGAGATCCAT	WT
		CCAAGC-CTAGGGTTGAGATCCAT	Ref
	BnaC09.TFL1-K112-T2-1-6	A1: CCAAGCCCTAGGGTTGAGATCCAT	i1		A1: CCTAGTGACCCCTTTCTAAAAGA	WT
		A2: CCAAGCACTAGGGTTGAGATCCAT	i1		CCTAGTGACCCCTTTCTAAAAGA	Ref
		A3: CCAAGCTCTAGGGTTGAGATCCAT	i1
		A4: CCAAGC-CTAGGGTTGAGATCCAT	WT
		CCAAGC-CTAGGGTTGAGATCCAT	Ref
	BnaC09.TFL1-K112-T2-1-7	A1: CCAAGCCCTAGGGTTGAGATCCAT	i1		A1: CCTAGTGACCCCTTTCTAAAAGA	WT
		A2: CCAAGCACTAGGGTTGAGATCCAT	i1		CCTAGTGACCCCTTTCTAAAAGA	Ref
		A3: CCAAGCTCTAGGGTTGAGATCCAT	i1
		A4: CCAAGC-CTAGGGTTGAGATCCAT	WT
		CCAAGC-CTAGGGTTGAGATCCAT	Ref
	BnaC09.TFL1-K112-T2-1-8	A1: CCAAGCCCTAGGGTTGAGATCCAT	i1		A1: CCTAGTGACCCCTTTCTAAAAGA	WT
		A2: CCAAGCACTAGGGTTGAGATCCAT	i1		CCTAGTGACCCCTTTCTAAAAGA	Ref
		A3: CCAAGCTCTAGGGTTGAGATCCAT	i1
		A4: CCAAGC-CTAGGGTTGAGATCCAT	WT
		CCAAGC-CTAGGGTTGAGATCCAT	Ref
