# Supplementary material for: Knock-out of TERMINAL FLOWER 1 genes altered flowering time and plant architecture in Brassica napus
Source: BMC Genet. 2020 May 19;21:52. doi: 10.1186/s12863-020-00857-z (PMC7236879; doi:10.1186/s12863-020-00857-z)
Supplement: Supplementary file 10 — Additional file 10 Table S10 The survey and student t-test resulted for days to flowering and architecture of bnatfl1 in T1 (2018) generation. [file 12863_2020_857_MOESM10_ESM.xlsx]

## Sheet: Sheet1
Table S10 The survey and student t-test resulted for days to flowering and architecture of bnatfl1 in T1 (2018) generation.
Mutant lines	No. of plants	Days to flowering (days)	Plant height	Branch initiation height (cm)	Branch number/plant	Number of Siliques on main stem	Silique length	Number of
			(cm)				(cm)	Seed/silique
L46	20	146 ± 5 ns	128.1 ± 9 ***	32.7 ± 4 ***	10 ± 2 ns	46 ± 5 ***	6.34 ± 0.5 ns	23 ± 5 ***
L69	20	146 ± 6 ns	126.8 ± 6 ***	41.4 ± 7 ***	6 ± 1 ***	52 ± 10 ***	6.31 ± 0.3 ns	22 ± 4 ***
L98	20	145 ± 3 ns	144.7 ± 5 *	49.1 ± 3 *	6 ± 1 ***	60 ± 9 ***	6.31 ± 0.3 ns	20 ± 3 ***
K67	20	133 ± 3 ***	116.5 ± 12 ***	21.1 ± 5 ***	5 ± 1 ***	65 ± 6 ns	5.40 ± 0.3 ***	19 ± 3 ***
K70	20	130 ± 3 ***	114.7 ± 12 ***	9.9 ± 2 ***	5 ± 1 ***	58 ± 7 ***	5.10 ± 0.6 ***	19 ± 4 ***
K85	20	144 ± 2 ns	129.7 ± 8 ***	20.2 ± 3 ***	9 ± 1 ns	62 ± 7 ns	5.28 ± 0.3 ***	21 ± 2 ***
Westar (WT)	20	148 ± 1	150.2 ± 6	56.8 ± 8	10 ± 1	69 ± 3	5.94 ± 0.3	30 ± 3
*** Signiﬁcance at the 0.001 level, * Signiﬁcance at the 0.05 level, and ns non- signiﬁcance
