# Supplementary material for: Knock-out of TERMINAL FLOWER 1 genes altered flowering time and plant architecture in Brassica napus
Source: BMC Genet. 2020 May 19;21:52. doi: 10.1186/s12863-020-00857-z (PMC7236879; doi:10.1186/s12863-020-00857-z)
Supplement: Supplementary file 11 — Additional file 11 Table S11 The survey and student t-test resulted for days to flowering and architecture of bnatfl1 in T2 (2019) generation. [file 12863_2020_857_MOESM11_ESM.xlsx]

## Sheet: Sheet1
Table S11 The survey and student t-test resulted for days to flowering and architecture of bnatfl1 in T2 (2019) generation.
Mutant lines	No. of plants	Days to flowering (days)	Plant height	Branch initiation height (cm)	Branch number/plant	Number of Siliques on main stem	Silique length	Number of
			(cm)				(cm)	Seed/silique
L46	20	142 ± 4 ns	124.6 ± 9 ***	41.5 ± 8 ***	8 ± 1 ns	54 ± 9 ***	6.23 ± 0.5 ns	23 ± 4 ***
L69	20	142 ± 4 ns	103.8 ± 12 ***	40.1 ± 11 ***	4 ± 1 ***	52 ± 9 ***	5.97 ± 0.7 *	21 ± 5 ***
L98	20	142 ± 3 ns	142.0 ± 9 ns	50.8 ± 11 ns	5 ± 1 ***	60 ± 8 *	6.04 ± 0.4 *	22 ± 3 ***
K67	20	113 ± 7 ***	97.8 ± 16 ***	20.6 ± 4 ***	5 ± 1 ***	59 ± 7 *	5.64 ± 0.5 ***	19 ± 3 ***
K70	20	103 ± 4 ***	89.9 ± 13 ***	10.1 ± 3 ***	4 ± 1 ***	53 ± 9 ***	5.22 ± 0.6 ***	19 ± 4 ***
K85	20	140 ± 8 ns	136.4 ± 11 ***	22 ± 4 ***	8 ± 1 ns	55 ± 8 ***	5.56 ± 0.6 ***	21 ± 4 ***
Westar (WT)	20	143 ± 1	149.1±12	57.1 ± 8	9 ± 1	66 ± 9	6.49 ± 0.4	27 ± 2
*** Signiﬁcance at the 0.001 level, * Signiﬁcance at the 0.05 level, and ns non- signiﬁcance
